# Supplementary material for: Seasonal Changes in the Plant Growth-Inhibitory Effects of Rosemary Leaves on Lettuce Seedlings
Source: Plants (Basel). 2022 Mar 1;11(5):673. doi: 10.3390/plants11050673 (PMC8912698; doi:10.3390/plants11050673)
Supplement: Supplementary file 1 [file plants-11-00673-s001.zip]

Archive with 1 entries (1 files):
- plants-1598747-supplementary.pdf
